# Supplementary material for: Skills in handling Turbuhaler, Diskus in the west of China
Source: BMC Pulm Med. 2023 Nov 17;23:447. doi: 10.1186/s12890-023-02765-1 (PMC10655486; doi:10.1186/s12890-023-02765-1)
Supplement: Supplementary file 1 — Supplementary Material 1 [file 12890_2023_2765_MOESM1_ESM.xlsx]

## Sheet: Baseline information
	The type of DPI
	Turbuhale users(n=96)	Diskus users(n=74)	P value
Age(mean±SD)	59.33±13.77	59.82±15.22	0.714
Male sex(%)	46(47.92)	38(51.35)	0.757
Duration of illness(mean±SD)	7.2±9.4
Smoking status
Current smoker(%)	13(13.5)	10(13.5)	1
Former smoker(%)	11(11.5)	14(18.9)	0.195
Never smoker(%)	72(75)	50(67.6)	0.307
Highest grade completed in school
College or further (%)	30(31.25)	28(37.84)	0.416
High school (%)	30(31.25)	22(29.73)	0.868
Middle school or less (%)	36(37.5)	24(32.43)	0.521
basic medical insurance system for urban workers and residents	46(47.92)	39(52.70)	0.643

## Sheet: Difference analysis of each ste
		Turbuhale		Diskus
	operation sequence	operate successfully	failed	operate successfully	failed	X2	P
1	Open the device correctly	89	7	74	0	5.628	0.019
2	Load and prime device	86	10	71.003	3	2.395	0.152
3	Exhale to residual volume slowly	77	19	44.9994	29	7.76	0.006
4	Mouth holding device	91	5	67.9986	6	0.581	0.536
5	Lift your head as you inhale to open the airway	82	14	64	10	0.039	0.512
6	Hold breath for 5-10 sec	88	8	64.0026	10	1.184	0.32
7	Rinse mouth	93	3	70	4	0.55	0.47
8	Know how to reuse drugs and how to reuse them	81	15	72	2	7.753	0.008
9	Clean the device and the method is correct	94	2	68	6	3.382	0.08

## Sheet: Related factors
	Turbuhale			Diskus
	Good or adequate(n=77)	inadequate(n=19)	P value	Good or adequate(n=42)	inadequate(n=32)	P value
Age(mean±SD)	57.39±13.38	67.21±12.80	0.008	56.02±16.64	64.81±11.58	0.016
Male sex(%)	41(53.2)	5(26.3)	0.043	19(45.2)	19(59.4)	0.25
Duration of illness(mean±SD)	5.83±6.31	12.58±16.10	0.234	8.10±10.02	9.06±10.37	0.549
Smoking status
Current smoker(%)	12(92.3)	1(7.7)	0.454	4(40)	6(60)	0.313
Former smoker(%)	9(81.8)	2(18.2)	1	7(50)	7(50)	0.765
Never smoker(%)	56(77.8)	16(22.2)	0.385	31(62)	19(38)	0.217
Highest grade completed in school
College or further (%)	27(35.1)	3(15.8)	0.166	20(47.6)	8(25)	0.056
High school (%)	26(33.8)	4(21.1)	0.409	16(38.1)	6(18.8)	0.08
Middle school or less (%)	24(31.2)	12(63.2)	0.016	6(14.3)	18(56.3)	0
basic medical insurance system for urban workers(%)	40(51.9)	6(31.6)	0.13	19(45.2)	13(40.6)	0.1

## Sheet: logical regression
	Odd Ratios(95%CI)	p value	OR	CL-D	CL-U
Turbuhale
Age	2.915(0.853-9.964)	0.088	2.915	0.853	9.964
Sex	0.310(0.092-1.048)	0.059	0.31	0.092	1.048
Highest grade completed in school	2.304(0.723-7.346)	0.158	2.304	0.723	7.346
Diskus
Age	2.166(0.759-6.184)	0.149	2.166	0.759	6.184
Highest grade completed in school	6.580(2.115-20.468)	0.001	6.58	2.115	20.468
